# Supplementary material for: Identifying named entities from PubMed® for enriching semantic categories
Source: BMC Bioinformatics. 2015 Feb 21;16:57. doi: 10.1186/s12859-015-0487-2 (PMC4349776; doi:10.1186/s12859-015-0487-2)
Supplement: Additional file 1 — Terms evaluated and annotation results. The terms used for manual evaluation are presented for “gene”, “protein”, “disease”, “cell” and “cells”. Annotated results for three reviewers are also listed together. [file 12859_2015_487_MOESM1_ESM.xlsx]

## Sheet: gene
Headword: GENE	All terms are lemmatized. "X" means invalid terms, "G" means valid, but not useful for SemCat.
	Reviewers					Reviewers					Reviewers
Linguistic Pattern 1	#1	#2	#3	PMID	Linguistic Pattern 2	#1	#2	#3	PMID	Linguistic Pattern 3	#1	#2	#3	PMID
-myh11				11150605	-vpr				11070037	ac114				22739701
-epicubenol synthase				22872183	-drb1*04				16629714	enzyme	G	G	G	22525274
-ii	X	X	X	1369370	16s rdna				14633100	arabidopsis cpr5				18033818
3-butanediol dehydrogenase				11169050	5.8s rdna				19471966	arabidopsis hlm1				16341885
3-o-methyltransferase				12861362	ae-1 exchanger				17275585	arabidopsis sec24a				19933202
4-d-glucanase				2026156	aggst1-2				9038148	atcib22				21035093
45wb2				16300012	apoa1-apoa5 locus				19802338	bacterial beta-galactosidase				9727353
5-htr1d				8444354	as60a				11145845	bacterial chloramphenicol acetyltransferase				1975241
5s isr	X	X	X	21773771	atbmi1c				21701597	bc6-1 clone				12835914
Δ6-fatty acid desaturase				22961300	avilamycin a. avig1				11832501	bctop2				16553848
9-5c				2337884	avirulence gene avr3a				23036748	psv2gpt dna				1549359
apobeta				10762553	beta igh3				11956302	bmap				20877003
atcib22				21035093	betaii-tubulin				18334774	cbcyp51				22085297
axj				17079671	bp variable region	X	X	X	17617553	cecp1				19769295
barley prp1				22290495	c-cam1				10955775	chromosome 6p22.3	X	X	X	19350510
bf-dhfr				12653939	cadherin10				16488669	chromosome 6q14.1	X	X	X	22702843
bmidgf				20469649	cell cycle inhibitor p21				21357466	dna fragment	X	X	X	1563625
brain alpha 2-adrenergic receptor				8188260	cell cycle inhibitor p27				20162673	continuous rf3 sequence				1988456
cacla4				9259554	sdgf mrna	X	X	X	8621257	cuznsod mrna	X	X	X	20943491
candidate myeloid tumor suppressor				11756194	trhxt1				16800643	cwg2+				8262067
cd14 endotoxin receptor				11343243	chloroplast dna				16404584	cysteine cathepsin inhibitor stefin a				17985332
cgerg6				17158937	chromosome 4-specific probe	X	X	X	11465989	e233g				15170666
cvb3				12533859	context	X	X	X	16797293	ebna3a				7983714
cyp82e10				20977974	cpbv15beta				18848950	human rbbp7				12376095
d ( 3 ) receptor				12709305	cvwnt4				20453477	fungal tom70 mitochondrial precursor protein import receptor				10582581
dg17				2830496	cyclin-dependent kinase inhibitor p21				21724834	g3p permease				6764562
dmi3				15070781	cyp82e10				20977974	gene cfatop2				1311798
dr alpha				2462589	ddrasd				9073071	gene cha-1				2731735
drosophila melanogaster mgat2				14652025	djmkpa				21610023	gene zo-1				19840438
e4orf6				8876129	dmbt-1				14511252	hhipl-2				22237814
eco ri restriction endonuclease				2730638	e10a	X	X	X	19602046	hif-3alpha				19694616
elps				18630603	ecr-b isoform				21521537	hin200				19762380
erythroid 5-aminolevulinate synthase				8107717	endogenous cyclin d1				19730435	histone methyltransferase gene setd2				20501857
fgf-beta				1377533	extbp				7828926	hsuv3				15919122
gaba ( a ) alpha6 receptor subunit				12080446	flj10849				14999297	human sp1				8259212
gefs+	X	X	X	10677328	locus t homolog				21392841	hxor				18772145
glc6pase				10381919	fnr ortholog				16547020	indole-3-glycerol phosphate lyase igl				15110684
gmp6a				18163405	fphog1				18506895	lr10				14645721
gn1a				19266175	ha hsp17.6 g1				10557220	mir-205				19276373
hbmp-2				12822343	hbv	X	X	X	21374658	mitochondrial rhomboid protease psarl				15729572
hcv e2				21663667	hcv	X	X	X	9770428	mouse gpcr142				16679775
hexose cotransporter				1868571	her2 protein				22647525	mouse grb10				12700169
host s-adenosylmethionine decarboxylase				11222959	histone 3 mrna	X	X	X	7894138	mutant	X	X	X	8550404
hppar gamma				7787419	homeobox gene cnox3-pc				10452856	n116y				9766573
htg	X	X	X	18418699	immediate-early response gene atf3				22870894	nlacz				8253848
htop3				9748294	sequence	X	X	X	4006902	nonaspanin superfamily				15262063
htpk				15664409	iskpn8				19620332	nvm-1				21744341
human d5 dopamine receptor				10376767	liyab1				19157639	osdreb2b				20049613
human egf precursor				3491360	lmx-1a				19644956	osrad21-1				15073216
human glutathione transferase a4				9820822	long terminal repeat	X	X	X	2041093	other clone	X	X	X	9398636
human hsp-70				1542724	megsin mrna	X	X	X	10589701	pgrab7				17899098
human hypoxanthine phosphoribosyltransferase				3008350	mind				21798335	pin1 homologue ess1				11118437
human prmt1				11097842	mpf2				17339635	pip4k2beta				16220274
human tmem25				15254712	mrad9				21278450	pnl-1				12101302
hypoxia-inducible factor 1a				19306159	mrpl				9076737	polymerase papd1				16810331
hzip4				18850219	msls				8422681	pp1 alpha				8982259
intact btk				18241233	msxi				9643216	probable role	X	X	X	7636973
l. lactis ftsh				8000529	mu chain				8453664	protein 30s-8				4890363
lpsn				10229796	mutagenesis marker	X	X	X	11907200	pseudokinase trb3				19164449
ltpgpa				1969794	mutant	X	X	X	21037181	receptor protein-tyrosine phosphatase gamma				1711217
ltrk				15188268	muty homolog gene mutyh				21952991	region 2q35	X	X	X	9585430
mcstp				19726364	new br multigene family member				8283477	regiv				21494603
mfat-1				19933995	nm13-h1				8297127	same chromosomal region	X	X	X	1677017
mrr1				18577180	nts1 spacer	X	X	X	11113188	sbdreb2a				20640426
nonimmunogenic reporter				20484433	nuclear ribosomal dna				15522809	shakt1				21911043
npm1-alk				17922009	oscsld1				17259288	sodium-dependent glucose cotransporter slc5a11				18069935
o6-alkylguanine-dna alkyltransferase				7893370	osdr8				16514565	swip				21498477
omul prl				8364687	other	X	X	X	1847175	synthetic enzyme gad67				15806582
ovine insulin-like growth factor-i				2015053	other hla	X	X	X	10834069	tbetariii				18174241
p-enolpyruvate carboxykinase				8064415	paralogue	G	G	X	17468242	trout ras-1				2043255
p40x				2897342	pex11 alpha				14729975	tumor suppressor gene p53				11325869
pebp2alphaa				12879421	polr				19383687	g-type lysozyme				21906680
pfmrp1				23287027	possible resistin receptor				23193185	g156a-mgmt				11672516
pl-chr				12646206	prb protein				9403703	gl+				3022132
pp2cdelta				9857069	proapoptotic protein bax				10463952	glutamate cysteine ligase modifier				16909399
pphk	X	X	X	7514555	purpose per2				18651214	growth factor-beta receptor				8868100
preproegf				1968405	pvuii				16289630	gys-2				17437057
psv resistance	X	X	X	23136501	qri				8652416	h-atsv				8661001
rat bone gla protein				2785907	reporter	G	G	G	2656678	hg-cm-1				12744515
rat haptoglobin				10452839	rna i transcript	X	X	X	11959547	homeobox gene hlx				20554918
rat neuroglobin				11725647	rna phase	X	X	X	22046302	hormone receptor	G	G	G	15927497
reca homologue				7989048	sbprp1				7678758	hsie1				22906320
reca1730				1534140	self-replicative molecule	G	G	G	15906258	human cyp2c8				19164466
receptor-gamma	X	X	X	22160635	short tandem repeat locus	G	G	G	9228571	igfiir				10435587
orphan receptor alpha	X	X	X	22869035	spacer-2 region	X	X	X	7521248	know kinetochore protein				10189365
s. epidermidis catalase				17183702	strain rb51	X	X	X	15327798	krüppel-like transcription factor klf6				16972326
scallop tgfbr1				23209843	tmvohiov	X	X	X	22086158	mip1beta				14609217
smg p21a				1549353	trmads3				18465139	mir-373				21165562
smnpp-5				21825060	type 1	X	X	X	10433203	mosquito rps3				17103402
smphgshpx				8992317	u1a snrnp				15507699	new growth suppressor protein toe1				12562764
spergen-3				15477360	yeast ribosomal protein s28				11735128	new member	X	X	X	11018688
stearoyl-coa desaturase-1				7910016	zefla11				16328545	ntcpk4				15964083
tbmtrnap				11470527	ztlxa				11748829	nter1				10952977
growth factor beta2	X	X	X	11884076	carnitine palmitoyltransferase 1a				16113065	nuclear steroid hormone receptor esrrg				21138943
trna ( ser ) cag				8121794	dbl homologue				22790333	original tph1				16864580
vfenod18				11085263	epidermal keratin 9				18245445	osrrm				17486123
w receptor-1				22545105	fourth b-class mads box member				14973163	pdgf-cc				20566880
whucp1				11016840	ghmpk7				20602149	pe-pgrs11				20558725
wild-type trna	G	G	G	3282237	hp24				12406217	pp-beta				9363759
human collagenase-3				9119388	immunoglobulin gene fragment	X	X	X	9292708	ppadc				18996450

## Sheet: protein
Headword: PROTEIN	All terms are lemmatized. "X" means invalid terms, "G" means valid, but not useful for SemCat.
	Reviewers					Reviewers					Reviewers
Linguistic Pattern 1	#1	#2	#3	PMID	Linguistic Pattern 2	#1	#2	#3	PMID	Linguistic Pattern 3	#1	#2	#3	PMID
1ck-56				9440502	26-kda chitinase				1899089	-iib	X	X	X	20479336
55r e1a				22301148	5b4-cam				1680743	6-kb mrna	X	X	X	6317894
70-kda	X	X	X	1732751	acrin 1				11066067	active factor	X	X	X	1689488
90-kd	X	X	X	7490294	adenovirus e3-gp19k				8178490	agglutinogen				8046861
95k	X	X	X	6746725	alp16p				17021256	aldehyde dehydrogenase aldh16a1				19184135
nf-κb p65				21617754	alpha c-adaptin				2072093	anf-rgc				11558677
adenovirus type 2 dna polymerase				2181402	asgp-2				6538571	molecule	X	X	X	20362553
alpha h1				2823252	at1 receptor				8760043	release factor	G	G	G	17621307
anc-gfp				11024145	autoantibody target collagen xvii	X	X	X	18055190	cationic low-molecular-weight protein lysozyme				6845378
apo b-32				1562615	beta-1 receptor				2536864	cbm22-1-gh10				20682344
avrpphb				11952132	beta-adrenoceptor				3020497	ck2 beta				15063167
bcct family				17322201	betagranin				3311030	corepressor protein sap30				11000236
beta 2m-kdel				7489736	betam				12022876	crn8				22927814
ceqorh				12368288	bzip factor				11752381	cys3 transcription factor				18565773
cphy1874				21808968	ca++				2387690	cytonectin				11895037
dcaf26				20885793	ca++-atpase pump				9916146	cytoplasmic protease				2537289
delta3pit1				11370678	calpain-6				21406564	cytosolic mm-creatine kinase				9074614
dnaj-fer				23181628	cam-ii				8205471	molecule	X	X	X	10497079
e2.1+e2.2	X	X	X	18198376	candidate bt receptor				18207074	dinap1				11545436
e252del mutant				17236799	cd33 surface antigen				11571716	dna structure recognition protein msh2				20025921
e3 ubiquitin-ligase				14556380	cd5-ig				9723705	dp71f				11368101
eiiia+ fibronectin				12637226	collagen xvii				10951237	ebna5				18457437
electrogenic antiporter	G	G	G	8386486	cell polarity protein par3				18685789	ebv lytic-phase protein bglf5				21191071
endogenous bp230				10637308	cry11a				15056882	endogenous galectin-3				8526926
fck1				16504555	cry4b				14668140	external oxidase segment				22750028
fspk1				16473890	d. discoideum 350-kda antigen				9716263	factor v activator				10706938
full-length atf3				12034827	ddb				9418871	fibulin				8481235
g ( 11 ) alpha				11739079	dominant negative pak1				21748785	gammabeta-crystallin				15299624
ga24				7730274	downstream kinase chk1				16452227	gene fkba				9063448
gamma134.5				9694816	drosophila rab11				19039786	hcbs				21480614
gi2 alpha				8488974	dtil3k116w				19783458	his-pknd				17766419
gl1-2				8111017	e1bf				8290597	histone methyltransferase dot1b				18597556
group ii pla2				9221799	egf receptor axis	X	X	X	21819318	hiv-1 nucleocapsid protein ncp7				12767826
harvey ras p21				2578839	endophilin-1				12127567	protein icp8				12805441
hctgf				21963497	equine lysozyme				9761689	human mitochondrial ferredoxin				7819194
hdl2b				6717277	eukaryotic initiation factor 4d				3119588	human pinx1				17624691
hfgf23r179q				12419819	faecal calprotectin				14563186	delta4-3-ketosteroid-5beta-reductase				9425924
hla-b*2705				9385550	gbp27				11452020	human hsp90				14976405
hnek6				21320329	gi2				2126599	igg2 monoclonal antibody				22750560
hrp-ii				12567603	protein beta 1				23186353	intermembrane space	X	X	X	18385140
hycoup-tf				15464576	heat-shock transcription factor				12582695	itsn-1s				17405881
kda papain inhibitor				2085504	hlamp-b				3287378	jnk3alpha1				10101227
klf6sv1				22419853	hu3-55k				12381732	kda calelectrin				2530242
kvap				22686684	interphase	X	X	X	16217651	protein trip6				15657077
mammaglobin-a				12563241	pdelta				20177739	main component	X	X	X	1030633
mcd34				7519070	k casein				3745138	major heat-inducible hsp70				15539949
mep-alpha				15942051	lactaptin				22968174	major polypeptide	G	G	G	7320696
mfrep-1				12528893	large hemagglutinin subunit				19060947	mammalian topbp1				14718568
mifn-λ2				23134221	localise desmin	X	X	X	8793722	mmtv rt				12788639
mle-get				9184214	mcpc603				3097327	mray transferase				18672909
mt-p53				17980103	mitochondrial translation product	G	G	G	2990932	msox				10368302
mutant rb				8960146	mt atpase subunit 9				8821659	murine mx1				8389079
mutation p53				16403256	ngo554				16194237	mutant l16a				16222301
na-asp1				16255058	nitrophorin				22927329	mvap33				10655491
ndgr				19083232	nuclear factor-y				10488050	n40				17929965
nf-κbp65				21161056	orf 29 gene product				8230489	npii				10677561
nod-1				22143988	oslsd1				15915636	nucleomorphin				15896312
precursor	X	X	X	6092685	other major pml nb component	G	G	G	14712236	nucleoporin protein nup205				22719065
nqo-1				22178741	ponsin				19029030	p450iie1				3401224
ns3 '				1551439	pou domain family				2556266	peak ii				3009144
oatp1a				21084765	precursor	X	X	X	9754260	pfcg2				16183150
op-iap3				12663755	protein-ligand system	X	X	X	22010701	pp17b				12631276
p-450 2e1				8097708	proteinase cofactor				22480575	pp185				2022647
p16 gene				15898427	putative glycerophosphodiesterases				12805588	component	X	X	X	3104318
p53ser246 mutant				9537435	rabbit crp				3935299	proapoptotic protein bak				18524770
p73alpha				12716888	recd subunit				7603978	proto-oncogene c-cbl				11713248
p979l	X	X	X	19372756	receptor gene transcript				7683318	ptrp				19604115
pcprx-1				16341274	recombinant galectin-1				21335401	pure enzyme	G	G	G	14828
pfcp-2.9				20197139	reporter ag				12538699	purine repressor				1613795
aquaporin-h2				16047161	small peptide	G	G	G	3076076	pvpap3				19955264
pip71a				3307905	snf2 alpha				18947249	recombinant tctp				18822340
plasminogen activator inhibitor type-i				21558880	ssh10b				14651642	recombinant tyrosine aminotransferase				8566704
plim2c				22209219	synaptophysin 2				11043906	rssl				9582500
pp2a-calpha				19356149	transcriptional coactivator pc4				16982701	sars-cov accessory protein 7a				18020948
recbs				3088571	tripartite-motif protein trim30alpha				18345001	sc4i17				20923350
recombinant agt				10667577	trypsin inhibitor lemir-like protein nbmir				22275387	sdrx				15501749
recombinant caltrin-his				12767821	enzyme pex4p				10402463	serum haptoglobin				18807107
regular whey	X	X	X	18085447	vckbp				14662884	sig1-orf2.1				16242219
rgp120-f36pc				19842433	villin headpiece domain				22181202	single gene	G	G	G	19388004
rmupk2				21719190	viral protease cofactor				14602206	smnrp				9817934
s140t	X	X	X	23006410	viral rnps				21899694	soluble αβ-tubulin				23178303
s1deltac				17616604	virion component	G	G	G	12852861	spc1 sapk				12861001
sahs				22937162	xenopus map kinase activator				1322292	stimulatory host factor	G	G	G	3006776
sbmv				7237270	fc gamma riiib				7723017	thymosin beta10				16496302
scgb 1a1				23253434	fp160				11566747	trans	X	X	X	9971795
scp0				15286401	fptrp26				17433311	trk oncogene				3477801
sgcbeta1				16517024	frizzled-2 receptor				22510436	ubiquitous shsp αb-crystallin				21658443
sh-3bp-2				19576004	full-length ul12				17186027	uxt-v1				21307340
sial-t1				22687240	functional cell surface receptor				15532024	wzf-1				8759919
siat-4a				7655169	gene regulator				3022293	ysrt				20870771
sugar phosphotransferase system	X	X	X	17053069	gnrh peptide				7958169	hepatic sterol carrier protein-2				3622896
ta-p63-gamma				16331262	gp-9s				19018280	heterogeneous nuclear ribonucleoprotein a2				16170352
tbnt8.1				12946846	gpi7p				14985347	hpse-1				22715311
tcap2				12244440	gz alpha				1907582	hsp16.3				11931661
tgfbetar ii				17087113	heat shock 70 kda protein family				2103896	human muscle mm creatine kinase				10089465
tr alpha1				16155104	hemoxygenase 1				22249220	kda molecule	G	G	G	1991147
trap				8127141	hfis1				18782765	kpkt				15289550
vv tk				2211649	hormone	X	X	X	9345099	lag-3 gene				8671660
yeast pep12				7638178	hppi				17107665	linker polypeptide l55				10848979
hgr alpha				8855200	hpv16 e2				19187948	long pentraxin ptx3				12611905

## Sheet: disease
Headword: DISEASE	All terms are lemmatized. "X" means invalid terms, "G" means valid, but not useful for SemCat.
	Reviewers					Reviewers					Reviewers
Linguistic Pattern 1	#1	#2	#3	PMID	Linguistic Pattern 2	#1	#2	#3	PMID	Linguistic Pattern 3	#1	#2	#3	PMID
-thalassemia				10360511	" moyamoya syndrome "				19796865	acute primary hyperparathyroidism				2804604
active duodenal ulcer				1305995	-gangliosidosis				15748609	acute respiratory tract infection				19533891
acute measles				7647643	aceruloplasminaemia				23043066	anisakidosis				15152528
adult-onset acid maltase deficiency				8332135	acute hypoxaemia alone	X	X	X	8959117	appendico-cutaneous fistula				14603830
allergic airway inflammation				22761735	adjuvant arthritis				3626183	atherosclerotic lower-limb arteriopathy				7745356
antibody deficiency				9097904	adrenal cysts				1874113	atopic myelitis				20710010
argyrophilic grain	X	X	X	11959159	amiloidosis				20108465	bile duct papillomatosis				8851683
aspirin-intolerant asthma				23184151	angiotropic lymphoma				8329819	hertwig magendie syndrome				8169309
asymptomatic congenital cmv				20576693	aristolochic acid nephropathy				16554666	canine dirofilariosis				21547264
atherosclerotic mca total occlusion				22607318	autoimmune uveitis				21305615	cap polyposis				9712385
atherothrombosis				18819941	autosomal recessive congenital ichthyosis				20663883	carbonic anhydrase type ii deficiency syndrome				22120147
autosomal dominant congenital nuclear cataract				21647270	bhd syndrome				17323425	cell lymphoma				19421230
benign thyroid	X	X	X	14508824	brunsting-perry type pemphigoid				21366683	chytridiomycosis				15235903
benign upper gastrointestinal ulcer				8313819	bwg syndrome				8937002	childhood.systemic lupus erythematosus				22976755
bladder dysfunction				22482969	central hypovolemia				16025501	classical heat stroke				8569934
bowenoid papulosis				15574788	cerebral sparganosis				10772144	colonic spirochetosis				10659359
c-beta-thalassemia				2381608	chorionepitheliosis				190851	comèl-netherton syndrome				9675580
cattle fever tick	X	X	X	17726752	chronic inflammation				12108998	congenital adrenal hypoplasia				17589010
cavitory tuberculosis				18167547	chytridiomycosis				20853737	congenital bronchomalacia				3901858
cerebral hemiatrophy				15158218	circumscript sclerosis				10572891	conjunctivitis sicca				10572884
chronic acalculous gallbladder				16517234	collagen type ii arthritis				7829666	demodicidosis				17637363
chronic gastro-oesophageal reflux				19926736	congenital coxa vara				1833916	diagnostic work-up.lead poisoning				21293668
chronic gastroesophageal reflux				9109697	diffuse glioma				11147318	disease-exposure-constellation	X	X	X	7662081
chronic granulomatosis				1771082	dunnigan-type familial partial lipodystrophy				20182615	ehlers-danlos type iv syndrome				881711
chronic inflammation				20177960	encephalocraniocutaneous lipomatosis syndrome				20594485	epithelioid sarcoma				22335957
chronic pulmonary heart				22392780	familial hyperphosphatasemia				3697329	erythrocytopathia punctata granuliformis				13170058
chronic sickle lung				21901721	fundus dystrophy				9642234	facial folliculitis				13314567
cirrhotic liver				8172738	glucose transporter type 1 deficiency syndrome				17169300	familial focal segmental glomerulosclerosis				21756023
classic gastroesophageal reflux				16189367	granulocytic ehrlichiosis				8748270	familial osteosarcoma				17220652
clinical pulmonary tuberculosis				10949330	grave ' disease hyperthyroidism				2446867	fatty tissue hypertrophy				1227484
complex congenital heart				12740770	high morbidity rate brucellosis				20558926	fibromuscular hyperplasia				1061565
congenital amaurosis				18274907	human bartonellosis				2008885	frontoethmoidal encephalomeningocoele				17666141
congenital heart	X	X	X	1531166	human brucellosis				17244815	gliomatosis cerebri				8916129
congenital mitral valve				18544378	human muscular dystrophy				8466516	gluten ataxia				12933922
cva6 infection				23194501	human tuberculosis				19212125	gm1-gangliosidosis				9337086
cystic fibrosis liver	X	X	X	12883307	hypophosphatemic diabetes				19444458	hcv-infection				9465381
degenerative valvular heart				14974213	imerslund syndrome				9345569	hepatic adenomatosis				11676241
devil facial tumor				22469509	infectious sinusitis				4078973	hereditary amyloidosis type ii				2510740
diabetic eye				17992608	japanese cedar pollinosis				1525363	hitb meningitis				1082018
diabetic heart				1927163	late-onset gm2 gangliosidosis				7849371	hormone refractory prostate carcinoma				8823479
diabetic kidney				8238020	malignant pleural mesothelioma				9352955	human neurocysticercosis				10492673
disease recurrence	X	X	X	21528079	mucopolysaccharidosis iiib				20637096	hyperprostaglandin e syndrome				8892027
duodenal peptic ulcer				9394658	muir-torre syndrome				20005439	idiopathic chylothorax				8468811
efa deficiency				3371295	multiple giant fibroadenomas				9194629	instance aplastic anemia				335503
endemic fluorosis				14740986	myeloma				6094365	intravascular large b-cell lymphoma				19766346
endemic pemphigus				19615020	pancreatic adenocarcinoma				22348081	invasive pneumococcal infection				17583625
eosinophilic jejunitis				19418064	paramphistomiasis				19691911	labrea hepatitis				19157384
erosive gastroesophageal reflux				18205046	pediatric salivary gland tumor				10918180	lacaziosis				21797035
essential arterial hypertension				8153475	peripheral embolisms				10967584	langerhans ' cell histiocytosis				7588956
experimental acute pulmonary heart				7159237	phytophthora infestans			X	19214776	langerhans ' histiocytosis				8008029
experimental periodontitis				15948691	primary bladder lymphoma				11185992	leg ulceration				4064951
familial amyloidotic polyneuropathy				10672092	primary nutritional osteomalacia				8050878	liver adenomatosis				10636105
familial migrainous vertigo				19810609	progressive tuberculosis				7015535	malignant mesothelioma				1419863
fasciosis				21398108	rare genetic dyslipidemia				11474568	myxomatosis				6136042
fatal immunodeficiency				1976822	respiratory allergy				11641610	nasal myiasis				11075658
gastric-oesophageal reflux				18928770	same syndrome	G	G	G	20576696	ocular mucous membrane pemphigoid				21224056
gastropharyngeal reflux				16933002	sanfilippo syndrome type b				19416848	ocular-cicatricial pemphigoid				11772589
glomerulocystic kidney				11100669	saniton syndrome				276906	oral histoplasmosis				2234884
grown-up congenital heart				12181200	severe atopic dermatitis				12963912	orientia -tsutsugamushi infection				14515037
hb-s-beta-thalassemia				8948659	simple steatosis				16516152	p aeruginosa bacteremia				6413597
hemoglobin e-beta-thalassemia				724294	skin melanoma				20964610	patient hiv infection				19069186
hemorrhagic type	X	X	X	9409433	splenic tumor				11859725	penile osteosarcoma				19178479
hexosaminidase deficiency				104655	transitional paralysis				1014370	perimembranous ventricular septal defect				17425700
hodgkin lymphoma				18777215	widespread tuberculosis				7477805	plasmacytoid leukemia				9209333
homozygous alpha-thalassemia-1				21302404						post-traumatic arthritis				10521639
hp+ ulcer				9883997						poultry coccidiosis				15666859
humoral immunodeficiency				8423268						primary prostatic lymphoma				7619764
hypertensive heart				1345447						primary pulmonary sarcoma				20450547
hysteromyoma				12938400						primary sjögren syndrome				21623979
infant gastro-oesophageal reflux				12752346						progressive macular hypomelanosis				21152785
infantile autism				20592795						proliferative inflammatory eosinophilic granulomatosis				19635714
intrathoracic tuberculosis				22448023						pulmonary artery sarcoma				10701334
ischemia heart				18789897						recalcitrant recurrent corneal erosion				9290367
kernel black point				22494515						rheumatic infection				14854693
know tumour				10320994						severe alcoholic hepatitis				17032402
know urethral stricture				12394706						silicoproteinosis				23200588
langerhans ' cell histiocytosis				20595698						sleep-apnea syndrome				7732248
laryngeal reflux				10909027						spinal pain syndrome				17345850
laryngo-pharyngeal reflux				15270428						spontaneous spondylodiscitis				19071050
late relapse				21892262						subglottic laryngitis				16273861
leukocyte adhesion deficiency type i				16595236						syndrome type i				8735800
lower limb ischemia				21429378						t-cell prolymphocytic leukemia				19278963
lumbar disk degeneration				20496110						thyroid lymphoma				19671521
m tuberculosis				9552184						transfusional malaria				229566
m. avium subsp. paratuberculosis				9043131						perimyocarditis				10815409
m. tuberculosis				8630561						uremic gastropathy				442460
m. ulcerans				9316944						verrucous pastern dermatitis				16124697
malignant pleural mesothelioma				7569559						imerslund-gräsbeck syndrome				14685505
malignant tumor				6458708						intracranial aneurysm rupture				23015327
mycobacterium avium subsp. paratuberculosis				21328105						intramedullary spinal cord abscess				7638666
mycobacterium tuberculosis				11795406						intrasellar abscess				6348578
myeloma				3028016						intravitreal gnathostomiasis				17218918
neoplastic meningitis				12416549						juvenile obesity				11775342
nodular sclerosis				10764165						keratoelastoidosis marginalis				11896420
non-cirrhotic nodular liver				9840149						langerhans ' cell granulomatosis				7936361
non-duodenal ulcer				7641120						laurence moon biedl bardet syndrome				6442772
non-parasitic liver cyst				10532128						linear atrophoderma				8993965
non-seminoma				12172433						lumbar foraminal stenosis				21863525
nonerosive reflux				22245963						lupus cystitis				15630745
nongenital skin	X	X	X	19589298						malarial infection				19034469
nontuberculous mycobacteria				21392432
normopepsinogenemic i duodenal ulcer				382934
occult gastroesophageal reflux				2310240
organic acidemia				22613102
overt thyroid	X	X	X	11250770
p deficiency				22740519
p388 leukemia				3173060
painful bladder				2442415
painful shoulder				20505629
pandemic influenza				23190773
panurethral stricture				17070336
pathologic gastroesophageal reflux				18306856
pediatric pulmonary tuberculosis				11348950
pediatric tuberculosis				16507738
pelvic organ fistula				20739885
perianal fistula				8906729
peripheral arterial occlusion				11519979
plagiarism	X		X	21957412
pneumococcus			X	16205607
position effect				19596743
post-infection				23174251
primary arterial hypertension				16594465
primary humoral immunodeficiency				6206756
primary melanoma				11044361
prior tuberculosis				18274952
rectum carcinoma				20506798
recurrent gastroesophageal reflux				17933667
recurrent ocular herpes simplex				9479936
recurrent peptic ulcer				1989111
refractory esophageal reflux				7773455
refractory gastroesophageal reflux				9582548
resistant duodenal ulcer				8186351
respiratory allergy				23265263
restenosis				20055714
s-thalassemia				7122892
saccular intracranial aneurysm				22343186
schwannomatosis				22434358
scleroderma lung				17488144
second tumour				15135486
severe gastroesophageal reflux				7729270
severe pediatric gastroesophageal reflux				19291769
severe periodontitis				17699419
severe thalassemia				21895905
significant aneurysm				11442524
simple multicystic dysplastic kidney				17957387
ss-thalassemia				19365656
stress disorder				8360000
subclavian artery occlusion				16784647
subclinical atherosclerosis				22899879
superficial venous reflux				19729370
symptomatic bicuspid aortic valve				17599491
symptomatic gastroesophageal reflux				16170957
symptomatic middle cerebral artery ( mca ) total occlusion				22607318
symptomatic pilonidal sinus				10931052
telomere dysfunction				19461895
tomato necrosis				18640643
tuberous sclerosis complex				18611938
ureterointestinal stricture				11912389
ureteroenteric anastomotic stricture				19428081
vasospasm				8134461
vein necrosis				19634767
venous thromboembolism				18950743
wilms ' tumour				6260503

## Sheet: cell
Headword: CELL	All terms are lemmatized. "X" means invalid terms, "G" means valid, but not useful for SemCat.
	Reviewers					Reviewers					Reviewers
Linguistic Pattern 1	#1	#2	#3	PMID	Linguistic Pattern 2	#1	#2	#3	PMID	Linguistic Pattern 3	#1	#2	#3	PMID
adherent fibroblast				18648937	3t3-f442a fibroblast				2478547	" fifth cell "				12771021
adult fibroblast				21664668	active heart interneuron				220645	adherent monocyte				220181
b cell-line				2108271	amphidial neuron				10456420	articular chondrocyte				6712306
ccl149				20423646	aphid bacteriocyte				1347769	basal cell type				21901623
cd5+ wild type jurkat				2460534	archetypal command neuron				3916328	biliary epithelial cell work	X	X	X	9089909
cytotrophoblast				1470609	ccl20	X	X	X	21494202	carp adipocyte				12639943
epiblast				15152476	cell 205				3711976	cd4+ lymphocyte				7646597
epo-dependent erythroid progenitor				9808559	central target neuron				1723944	cgf neuron				6793208
gametocyte				7935618	cerebellar interneuron				18337412	cholangiocyte				17414846
hcclm3				21495032	chicken macrophage cell line				9872589	cholangiocytes				11833061
htbe	X	X	X	8417759	class ii neuron				6185547	cnidarian desmocyte				18631489
human neuroteratocarcinoma neuron				10366009	clonal beta-cell line				8702397	cytotrophoblast				2633915
nci-h446-cav-1				22564243	cortical interneuron				7155343	dermal dendrocyte				7905015
nci-h929b				19830855	distinct fourth cell type	G	G	G	7143026	eosinophil granulocyte				3553024
placental cytotrophoblast				12757648	distinct non-midget ganglion cell type				8107868	fetal fibroblast				7480221
porcine skin fibroblast				15481536	drosophila nephrocyte				2127554	first injures cardiocytes	X	X	X	7633659
single neuron				18238012	endocrine cell type				2561104	grasshopper median neuroblast				7931543
spongiotrophoblast				21544597	experimental pituitary cell line				18095112	hepatoblast				16499449
sporoblast				1404402	fly motoneuron				21045125	hsg salivary cell line				11506730
sv40 3t3				977660	fourth cell type	G	G	G	7150975	human b lymphocyte				6336165
trophoblast				498275	glia cell type				6594690	human erythrocyte				1628857
					goldfish reticulospinal neuron				10024349	human glomerular podocyte				17395751
					gonadotrophic cell type				1237396	human hepatocyte				19565302
					human myeloma cell line				1720500	human hepatoma cell line				6682173
					identifiable neuron				12736239	human leukaemic cell line k562				7492305
					interneuron type				21135049	human lymphocyte				499124
					intrinsic glomerular cell type				2559235	human peripheral blood monocyte				1899440
					k562 human erythroleukemia cell line				3456225	human small cell lung cancer cell line pc-6				6543356
					lactogen-dependent cell line				3250231	human thp-1 cell line				15250230
					least one cell type	G	G	G	9743532	hypertrophic chondrocyte				12207170
					macrophage-histiocyte				6269501	i. monocyte				1084863
					main cell type	G	G	G	7312713	il-4-responsive monocyte				20233967
					mature hepatocyte				11896989	immature oocyte				9268044
					mature unipolar hepatocyte				12531236	immature sigm+ b lymphocyte				351064
					model neuron				9822741	implicates osteoblast	X	X	X	9799827
					new oncospheral cell type				20637299	important cell type	G	G	G	10700043
					non myeloid cell type				3541060	insect nephrocyte				18971929
					novel cell type	G	G	G	3266613	intestinal lymphocyte				12960227
					particular cell type	G	G	G	3007961	main cell type	G	G	G	9662655
					particular immune cell type				22391814	major cell type	G	G	G	165897
					predominant cell type	G	G	G	6470211	mammalian ovocyte				12224392
					presynaptic interneuron				12459782	mature human erythrocyte				11566306
					primary glial cell type				17563724	mature megakaryocyte				8111309
					putative new epithelial cell type				10809369	mcm-b2 cell line				8746960
					rare cell type	G	G	G	8817041	mesentoblast				8631512
					rat hepatocyte				4092679	monocyte-macrophage				2019796
					remarkable cell type	G	G	G	14731967	motile balf fibroblast				16430780
					renal epithelial cell line				9886925	mouse fibroblast				7026571
					resident liver macrophage				11948365	mouse oocyte				15043819
					second horizontal cell type	G	G	G	8013586	murine fibroblast				1513320
					second order neuron				2230712	myxoblast				4235175
					single cell type	G	G	G	7682764	nematocyte				20227783
					single neuron	G	G	G	7346562	neoblasts				22252540
					single neuron type	G	G	G	3144556	normal fibroblast				8635593
					special cell type	G	G	G	2133352	ok432-specific t-cell clone				2785863
					specific cell type	G	G	G	50871	ovarian carcinoma cell line caov-3				17009627
					specific neuron				291997	phagic t-lymphocytes				11293817
					specific retinal interneuron				10891876	placental trophoblast				11346335
					subcutaneous adipocyte				1999488	postsynaptic neuron				12115706
					t84 colonic cell line				1917930	predominant cell type	G	G	G	1600140
					third cell type	G	G	G	181135	proliferative cell type	G	G	G	16958090
					unique cell type	G	G	G	22692774	pulmonary alveolar macrophage				8387728
					vero cell line				15071834	putative " mesothelioblast "				10555010
										r8 photoreceptor neuron				8885197
										rabbit erythrocyte				7287592
										resident macrophage				6358358
										say oligodendrocytes	X	X	X	10625332
										secretory cell type				1066602
										sf neutrophil				3954467
										small granule hemocyte				16839768
										syncytiotrophoblast				8992816
										synovial fibroblast				22867712
										t prolymphocyte				8703826
										t4+t8+ thymocyte				2933749
										telocytes				21977985
										tissue monocyte				6271949
										trl 1215 cell line				10983892
										ts cell line				6240407
										type c neuron				3958247
										vgamma9vdelta2 t lymphocyte				19265120

## Sheet: cells
Headword: CELLS	All terms are lemmatized. "X" means invalid terms, "G" means valid, but not useful for SemCat.
	Reviewers					Reviewers					Reviewers
Linguistic Pattern 1	#1	#2	#3	PMID	Linguistic Pattern 2	#1	#2	#3	PMID	Linguistic Pattern 3	#1	#2	#3	PMID
aml12 normal hepatocyte				21800276	amphibian renal cell line				8411121	" nonself. " lymphocyte				12592294
as-htb1				10357773	bone marrow lymphocyte				276383	1+-thymocytes				2785826
b cell-line				2108271	ccl22				17182549	adipoblasts				6325721
b-cell-like dlbcl	X		X	16572121	dermal fibroblast				19641518	amebocytes				2981947
basal chorionic trophoblast				2458702	dominant cell type	G	G	G	1659639	amoebocytes				12160149
basal trophoblast				3681194	embryonic haemocytes				21836393	archeocytes				20078651
basal-like breast cancer cell line mda-mb-468				22152773	endothelial cell culture fluid	X	X	X	14565010	b-1 lymphocyte				22448280
basal-like mda-mb-468				20686837	fifth islet cell type				23251675	b-lymphocyte cell line				3905610
bladder transitional carcinoma cell line ej				17760251	haemocytes				12384084	b10br mouse lymphocyte				15589740
bovine fibroblast				11601898	hepatoblasts				19559697	basal keratinocyte				1427467
bovine intramuscular preadipocyte				15350596	human eosinophil				9744752	cd4 t lymphocyte				8537685
bovine trophoblast				21191110	human peripheral blood lymphocyte				1966955	cd4+ lymphocyte				8058766
c mouse 3t3				198811	neuronal cell type				2983259	cd8+ immature thymocyte				2783336
c2c12 myoblast				12171923	normal human keratinocyte				8982400	cholangiocytes				19234059
carcinoma sw1116				21247667	one prestalk cell type				11163223	coelomocytes				17152695
cardiac fibroblast				19893021	other major prestalk cell type				11163223	control fibroblast				8226932
cb-hb	X	X	X	8002048	parental double-negative tumor cell line				10370381	cortical thymocyte				8270861
ccl1.3				8301592	phaeochromoblasts				7440395	cytotrophoblasts				7881170
ccl185				17679950	pinealocytes				7631429	eleocytes				1804509
ccl239				1719464	plasmacytoid monocyte				2382309	embryonic fibroblast				19196153
ccl23as				11404608	postnatal myoblasts				11766762	endothelial leucocyte				19868504
ccl5+				19703829	rat thyroid cell line				2183036	epidermal keratinocyte				20570492
ccl64-d1				2156499	retinal macroglia				11494412	fetal fibroblast				18490858
cclp1				15855163	second cell type	G	G	G	6840522	gingival keratinocyte				20337880
ccrf-cem.f2				8174637	several oligodendrocytes				11907829	haemocytes				15158361
cd34+ cd59+				11530804	single endocrine cell type				9886821	human cytotrophoblasts				8556516
cd34+ progenitor				10468852	th1 lymphocyte				11764086	human fibroblast				6258771
cd34+cd59+				17379072	third sponge cell type				11888646	human gingival fibroblast				17314257
cd8+ t cell				1729360	thyroid cell line				12488351	human lymphocyte				9242591
cem.nkr-ccr5-luc				11162843	turkey b-lymphoblastoid cell line				10579392	human preadipocyte				15771990
cementoblast				22499432						immature chondrocyte				11014246
centroblast				19965003						immature-erythroblasts				21775174
chick embryo fibroblast				1168650						jejunal enterocytes				3002183
chicken embryo fibroblast				9170258						la-positive t lymphocyte				6426986
chinese hamster lung fibroblast				18540846						macrophage-histiocytes				11208576
chorion trophoblast				18255023						macrophage-like synoviocytes				23055831
chorionic trophoblast				175125						mature cd4+ lymphocyte				7939726
citotrophoblast				17539321						mig- lymphocyte				9914913
colon carcinoma sw620				10368668						monocyte-macrophages				10946214
colorectal cancer cell line sw480				18246795						mouse jb6 cell line				9868046
columnar trophoblast				17108685						mouse splenic lymphocyte				16793606
competent epiblast				976642						neutrophilic promyelocytes				8639885
cord blood megakaryocyte progenitor				15960266						nk92 cell response	X	X	X	18819550
crl	X	X	X	8270638						normal blood monocyte				8071324
crl1200				6730335						oral keratinocyte				9266496
crl1730				22391187						oral mucosa fibroblast				16529329
crl2088				11370283						p19 embryonal carcinoma cell line				15665584
crlm	X	X	X	21912453						p388d1 mouse macrophage cell line				2492971
cytotrophoblast				1683053						paternal lymphocyte				8060503
definitive endoblast				702030						perivenular hepatocyte				2673969
delta t lymphocyte				15501013						pinealocytes				9131664
dermal fibroblast				16085391						pkh 26-labeled erythrocyte				9436535
e14 trophoblast				8584860						primary hepatocyte				10924800
ej-nih 3t3				2664473						primary human t lymphocyte				8382693
embryoblast				2600919						primary spermatocytes				9576931
endovascular trophoblast				14668430						rabbit erythrocyte				1539920
epiblast				1834683						same cell line	G	G	G	2513854
equine invasive trophoblast				15708116						same cell type	G	G	G	6825164
er-mda-mb-231				21990315						sheep erythrocyte				3747148
er-negative mda-mb-231				21399998						spleen lymphocyte				9400818
extra-villous trophoblast				3301747						stromal fibroblast				21490589
extraembryonic epiblast				9247340						syncytiotrophoblasts				8950787
extravillous cytotrophoblast				21840605						tanycytes				9550135
extravillous trophoblast				7526588						total blood lymphocyte				2055787
fetal fibroblast				12812086						trochoblasts				9510547
fetal trophoblast				9915985						trophoblast				10974672
fetal type ii cell				8167152						trophoblasts				20576205
fibroblast nih-3t3				16342136						type i pneumonocytes				3693231
first trimester trophoblast				9536431						villous cytotrophoblasts				9082969
first-trimester trophoblast				7522400
gastric epithelial cell type				9293891
gingival fibroblast				15508750
hamster embryonic fibroblast				224652
hb+				9707645
hb-1				6261733
hb-7				7439971
hcclm-6				21722534
hcclm3				15363188
hcclm6				18167130
hcclm9				20678442
hela-ccl2				20944095
hle cell line				15990462
ht29 co-culture				21501675
htb-77wt				9374379
htb11				1955563
htb14				1955563
htb177				22717978
htb2				19660438
htb26				14624462
htb3				19660438
htb4				19660438
htb44				15493575
htb46				11499809
htb5				21344032
htb72				16226945
htb77ip3				8441032
htb96				2735916
htbe	X	X	X	1590405
human adipocyte				20382683
human amniotic epithelial cell line wish				23258323
human breast cancer cell line mcf-7				20211062
human breast carcinoma mcf-7				8014112
human cementoblast				22957853
human chronic myeloid leukemia cell line k562				21729538
human colon cancer cell line				17351395
human colon cancer cell line ht-29				19778814
human cytotrophoblast				6377933
human dermal fibroblast				21968601
human diploid fibroblast				6286495
human embryo fibroblast				6309916
human embryo lung fibroblast				2847637
human embryonic fibroblast				20045908
human fetal osteoblast				18556224
human fibroblast				112832
human first trimester trophoblast				12749593
human foreskin fibroblast				1665773
human gastric carcinoma cell line mgc803				16127742
human gastric epithelial cell line ags				21669168
human gingival fibroblast				22685917
human hb	X	X	X	16981085
human heart fibroblast				8698831
human hepatoblastoma hepg2				12442810
human hepatocyte				17155951
human hepatoma cell line smmc7721				20981869
human keratinocyte				8269611
human leukemic jurkat t				14698048
human liver hepatocellular carcinoma cell line				18724832
human lung adenocarcinoma a549				15779865
human lung fibroblast				20394508
human lymphoblast				12687637
human lymphocyte				15778008
human lymphoma cell line t2				19950550
human malignant trophoblast				195896
human mast cell line hmc-1				22906632
human mda-mb-231				21955294
human melanoma a2058				21836381
human melanoma a375-s2				23106433
human melanoma cell line bro				2254111
human monocytic leukemia cell line josk-i				3498485
human myeloma cell line u266				15191659
human neuroblastoma sh-sy5y				7684069
human osteoblast				8386431
human ovarian cancer cell line ho-8910				9639734
human pancreatic carcinoma cell line				10374398
human periodontal ligament fibroblast				12017179
human placental syncytiotrophoblast				9493906
human promyelocytic leukemia cell line hl-60				6589019
human pulmonary fibroblast				21399877
human rectal adenocarcinoma cell line rcm-1				8407210
human syncytiotrophoblast				11164896
human t-lymphoblastoid ccrf-cem				1917137
human thymic acute lymphoblastic leukemia cell line hpb-all				6594195
human thyroid papillary carcinoma cell line				11953824
human trophoblast				3567123
human trpa1-expressing hek293				22863862
human uterine fibroblast				21068146
human-mouse hybrid	X	X	X	6154131
hypoblast				702030
immortal chicken embryo fibroblast				11526500
interstitial trophoblast				10337962
intestinal epithelial cell type				9293891
intestinal myofibroblasts				21956143
intramural trophoblast				8800411
jurkat-lncx2-drg2				15113831
jurkat-n1				19639216
k562 line				6219736
l 428 cell line				6792208
l929 mouse fibroblast				22526680
late first-trimester trophoblast				16135696
late trophoblast				16135696
live macrophage				20213245
lp mda-mb-231				9328285
malignant hematopoietic cell line				16358369
mc-3t3e1				21129258
mda 686ln				15252836
mda mb-231				14716795
mda mb-468				7848909
mda mb231				1738172
mda pca 2a				10473102
mda pca 2b-hr				14500404
mda pca-2b				12539223
mda-686ln				16150465
mda-886ln				9462711
mda-mb-134				7506125
mda-mb-175				9333014
mda-mb-231 human breast cancer				20432453
mda-mb-231-e1a				17612393
mda-mb-231-vp7				9371507
mda-mb-231bo				21650048
mda-mb-231bp-2				18980989
mda-mb-231hi				22621373
mda-mb-231hm				20155427
mda-mb-231vhl+				17786294
mda-mb-435-e1a				17612393
mda-mb-435-lcc				15679051
mda-mb-435a				8793549
mda-mb-435hm				16979889
mda-mb-435hm-darc				16313795
mda-mb-435lm				16979889
mda-mb-468 vec				20664988
mda-mb-468-s4				2808542
mda-mb-p27				19035293
mda-mb453				7683251
mda-mb468				7683251
mda-pca 2b				17671502
mda-pca-2b				14534737
megakaryocytic progenitor				16928334
mesoblast				3792701
metastatic mda-mb-435				15168732
metastatic melanoma primary culture				16186964
mhh225 cd34 positive				9766754
mink trophoblast				17615406
ml-ccl64				2111989
monkey cell				403299
monocyte-macrophage				14736412
monocytic u937				19445973
mouse 3t3				3002609
mouse embryo fibroblast				18836180
mouse embryonic fibroblast				17115410
mouse epiblast				18941637
mouse fibroblast				15223134
mouse hb	X	X	X	11714029
mouse macrophage				16871431
mouse macrophage raw264.7				16965644
mouse melanoma b16f10				20873143
mouse monocyte				17086477
mouse myoblast				20960217
mouse neoplastic mast cell				238704
mouse t-lymphocyte				19591245
mouse trophoblast				7689534
mpc-ccl22				21475900
msv nih-3t3				8545121
multiple myeloma cell line km3				15198896
mural trophoblast				8651512
murine b-cell hybridoma 7td1				8181074
murine fibroblast				19826600
murine nih 3t3				8939885
murine osteoblast mc3t3-e1				17418401
murine trophoblast				6229345
nasp-hb	X	X	X	9767372
nci h157				1985966
nci h292				17530395
nci h520				9099905
nci h727				16892195
nci h82				9357056
nci-87n				10967256
nci-adr				16005435
nci-adr-res				19813763
nci-h1299-brs-3				21712056
nci-h249rash				1985776
nci-h295a				18000308
nci-h460 human non-small cell lung cancer				21879260
nci-h82 human small cell lung cancer				8849324
neuroblast-type				2123495
neuroblastic progenitor				15804842
neuroblastoma clone n1e-115				3032199
neuron-type				11245818
nih-ovcar3				16862170
nih-sk-ov-3				10592434
nil 8 hamster fibroblast				123485
non-centroblast				19965003
non-invasive trophoblast				9089776
non-macrophage	X	G	G	1383228
normal fetal lung fibroblast				19646459
normal fibroblast				1522755
normal hgf-2 fibroblast				15649637
normal htbe	X	X	X	12606762
normal human astrocyte				11877441
normal human hepatocyte				22225575
normal human keratinocyte				15051732
normal human mammary epithelial cell				18327707
normal human trophoblast				1696527
normal lymphocyte				19835156
normal rat kidney interstitial fibroblast				17466927
normal trophoblast				9770367
osteoblast-like cell line mc3t3-e1				9271785
osteoblastic cell line mc3t3-e1				16978613
ovary fibroblastoid				9369953
parental mda-mb-468				20464481
parental sk-ov-3				10555747
pc-7 cell line				11245009
permissive human fibroblast				10102569
placental cytotrophoblast				7656578
pluriblast				16914918
pluripotent epiblast				12806005
polar trophoblast				2350010
porcine hepatocyte				9678891
porcine skin fibroblast				15481536
porcine trophoblast				7692989
postimplantation trophoblast				10642561
pre-osteoblast				16715521
premalignant trophoblast				11549251
preosteoblast				12397596
primary human nasal fibroblast				17623229
primary human trophoblast				22383544
primary skeletal muscle culture				10673542
primary trophoblast				9094206
principal cell	G	G	G	17583009
proliferative trophoblast				23199198
proximal epiblast				11171332
ra-resistant mda-mb-231				9218416
ra-sk-n-be				20538057
radioresistant mda-mb-231				21722986
ras-nih 3t3				21775053
rat brain astrocyte				18315570
rat embryo fibroblast				10543728
rat hepatoma tissue culture				6114961
rat spongiotrophoblast				10775187
rat trophoblast				8806447
raw 264.7 macrophage				17112694
rcho-1 trophoblast				9931375
resistant cell	G	G	G	2465288
rhesus erythrocyte				1999196
sarcoma sk-es-1				15643507
secondary hypoblast				9572363
sk hep1				1907269
sk vlb				8548883
sk-dhl-2				2397748
sk-dhl2				6180874
sk-dhl2b				10406057
sk-hep				7843725
sk-hep-1-pv				10319950
sk-hep1p53nis				15671536
sk-hep2				2165116
sk-mel				9414387
sk-mel-110				9050992
sk-mel-131				2117963
sk-mel-147				10844565
sk-mel-188				7849318
sk-mel-19				2066175
sk-mel-23				8806771
sk-mel-26				10583112
sk-mel-29				10945621
sk-mel-29.1.22				9605759
sk-mel-29.1.29				9605759
sk-mel-3.44				8806771
sk-mel-33				2066175
sk-mel-37				6609984
sk-mel-44				2390289
sk-mel-93-dx-3				2506138
sk-mes1				21106366
sk-n-as neuroblastoma				18360701
sk-n-sh neuroblastoma				10359016
sk-n-sh-tfm				8380196
sk-ov				2421873
sk-ov-tax				9073315
sk-pc-1				7723277
sk-pc-3				7723277
sk-sy5y				22848370
small cell type	G	G	G	8701935
smt-ccl				3385278
spongiotrophoblast				790709
sporoblast				22374307
squamous carcinoma cells-4				8370968
ssv-nih 3t3				6091918
ssv-nih-3t3				2468566
strain mrc-5 human embryonic lung fibroblast				2995440
stromal fibroblast				7530663
sv40-3t3				188830
swiss mouse 3t3				217450
syncytiotrophoblast				2471877
syncytoitrophoblast				12757648
syncytotrophoblast				16760577
t-helper cell type-2				16319345
t-mda-mb-231				22967442
t. thermophilus hb-8				2153129
t24-nih-3t3				2558300
term trophoblast				1572299
term villous trophoblast				18817979
third trimester trophoblast				22721760
throphoblast				21109357
tib153				19242990
tongue squamous cell carcinoma cell line tca8113				21365830
trophoblast				124305
trophoblasts				7739416
uninucleate trophoblast				10864846
villous cytotrophoblast				1683065
villous trophoblast				10477622
vla-4-negative mda-mb-231				22496586
wild-type nih 3t3				7987980
